# Supplementary material for: Empty Pericarp24 and Empty Pericarp25 Are Required for the Splicing of Mitochondrial Introns, Complex I Assembly, and Seed Development in Maize
Source: Front Plant Sci. 2020 Dec 23;11:608550. doi: 10.3389/fpls.2020.608550 (PMC7793708; doi:10.3389/fpls.2020.608550)
Supplement: Supplementary Table 2 — Primers used in this study. [file Table_3.XLSX]

## Sheet: Sheet1
		WT								emp24								WT								emp25
Accession number	Subunits	Score	Coverage	Unique Peptides	Peptides	PSMs	AAs	MW [kDa]	Calc. pI	Score	Coverage	Unique Peptides	Peptides	PSMs	AAs	MW [kDa]	Calc. pI	Score	Coverage	Unique Peptides	Peptides	PSMs	AAs	MW [kDa]	Calc. pI	Score	Coverage	Unique Peptides	Peptides	PSMs	AAs	MW [kDa]	Calc. pI
ZeamMp017	Nad1	9.8362	4.92	3	3	4	325	35.6151	8.70459	4.54586	4.62	2	2	2	325	35.6151	8.70459	23.1267	10.77	4	4	8	325	35.6151	8.70459	16.8636	10.77	4	4	6	325	35.6151	8.70459
amMp016	Nad2	22.3972	6.15	4	4	9	488	53.5861	8.76318	26.7789	8.61	5	5	10	488	53.5861	8.76318	32.9045	8.81	7	7	15	488	53.5861	8.76318	17.2069	7.79	4	4	7	488	53.5861	8.76318
ZeamMp093	Nad3	3.83579	12.71	1	1	1	118	13.7021	4.56396	4.4976	12.71	1	1	1	118	13.7021	4.56396	4.17508	12.71	1	1	1	118	13.7021	4.56396	4.24264	12.71	1	1	1	118	13.7021	4.56396
ZeamMp012	Nad4L	N	N	N	N	N	N	N	N	N	N	N	N	N	N	N	N	N	N	N	N	N	N	N	N	N	N	N	N	N	N	N	N
ZeamMp032	Nad4	8.69232	4.04	2	2	3	495	55.2234	8.68994	N	N	N	N	N	N	N	N	9.48612	4.04	2	2	5	495	55.2234	8.68994	N	N	N	N	N	N	N	N
ZeamMp071	Nad5	16.3147	7.16	5	5	6	670	74.4399	7.40088	N	N	N	N	N	N	N	N	30.0801	9.55	8	8	13	670	74.4399	7.40088	N	N	N	N	N	N	N	N
ZeamMp185	Nad6	7.36009	4.09	2	2	4	220	24.8764	9.08545	10.3259	12.73	3	3	5	220	24.8764	9.08545	12.182	10	4	4	7	220	25.2246	9.0415	8.56493	6.82	3	3	5	220	25.2246	9.0415
ZeamMp086	Nad7	43.8443	29.26	8	8	15	311	35.1414	7.47412	36.9493	25.4	7	7	12	311	35.1414	7.47412	62.4611	31.98	12	12	23	394	44.2519	7.1958	37.4509	23.47	7	7	13	311	35.1414	7.47412
ZeamMp036	Nad9	123.715	51.58	15	15	48	190	22.9165	7.98682	114.414	55.26	16	16	40	190	22.9165	7.98682	171.446	55.26	17	17	58	190	22.9165	7.98682	96.423	43.16	13	13	33	190	22.9165	7.98682
GRMZM2G163468	NDUFA1/MFWE	5.33364	21.88	2	2	2	64	7.20866	8.92432	5.04369	20.31	1	1	2	64	7.20866	8.92432	34.5552	39.06	4	4	16	64	7.20866	8.92432	4.46709	21.88	2	2	3	64	7.20866	8.92432
GRMZM2G079746	NDUFA3/B9	3.09553	25	1	1	1	64	6.8118	8.83643	2.11459	25	1	1	1	64	6.8118	8.83643	6.64276	25	1	1	3	64	6.8118	8.83643	3.95256	25	1	1	2	64	6.8118	8.83643
ZM2G014382	NDUFA6/B14	97.6399	49.24	5	5	33	132	15.1318	8.17725	106.859	56.82	7	7	38	132	15.1318	8.17725	217.785	63.64	12	12	73	132	15.1318	8.17725	92.5104	58.33	8	8	30	132	15.1318	8.17725
GRMZM2G074028	NDUFA7/B14.5a	66.3939	72.26	3	10	20	137	15.569	9.51025	48.431	62.04	2	8	16	137	15.569	9.51025	92.5204	75.18	4	11	31	137	15.569	9.51025	49.2642	70.07	3	9	17	137	15.569	9.51025
GRMZM2G006085	NDUFA8/PGIV	14.821	30	3	4	6	110	12.4189	6.50732	13.3634	30	3	4	5	110	12.4189	6.50732	26.3466	30	3	4	9	110	12.4189	6.50732	25.5091	30	3	4	10	110	12.4189	6.50732
GRMZM2G143651	NDUFA9/B22	173.664	45.21	20	20	76	407	44.4819	8.99756	140.207	52.34	19	19	62	342	37.9315	7.12256	256.615	57.99	24	24	100	407	44.4819	8.99756	137.857	46.2	18	18	57	342	37.9315	7.12256
GRMZM2G038375	NDUFA11/B17.4	39.7862	31.76	6	6	15	148	15.608	9.0708	3.94936	6.08	1	1	2	148	15.608	9.0708	43.9986	31.76	5	5	14	148	15.608	9.0708	4.295	6.08	1	1	2	148	15.608	9.0708
GRMZM2G330213	NDUFA12/B17.2	71.9931	61.01	12	12	24	159	18.5234	9.02686	79.0344	80.5	16	16	33	159	18.5234	9.02686	129.093	79.25	2	17	48	159	18.5234	9.02686	61.5445	49.06	9	9	20	159	18.5234	9.02686
GRMZM2G070716	NDUFA13/A13	64.5221	49.65	3	8	21	143	15.9632	9.36377	60.4116	53.15	3	8	19	143	15.9632	9.36377	124.812	61.54	4	13	42	143	15.9632	9.36377	55.9212	41.26	3	6	15	143	15.9632	9.36377
GRMZM2G117811	NDUFB1/MNLL	27.2008	45.63	3	3	9	103	11.1026	9.56885	17.6221	26.88	2	2	5	93	10.1261	9.62744	30.5619	45.63	3	3	10	103	11.1026	9.56885	29.8697	45.63	3	3	9	103	11.1026	9.56885
GRMZM2G106607	NDUFB2/AGGG	12.7409	35.14	4	4	7	74	8.21494	9.30518	N	N	N	N	N	N	N	N	30.3806	62.16	2	5	18	74	8.21494	9.30518	N	N	N	N	N	N	N	N
GRMZM2G421234	NDUFB3/B12	25.1871	44.78	3	3	10	67	7.43176	10.3745	N	N	N	N	N	N	N	N	19.9538	44.78	3	3	7	67	7.43176	10.3745	N	N	N	N	N	N	N	N
GRMZM2G004111	NDUFB4/B15	18.9832	43.66	3	3	8	71	8.39031	9.40771	N	N	N	N	N	N	N	N	29.9633	57.75	6	6	20	71	8.39031	9.40771	N	N	N	N	N	N	N	N
GRMZM2G137312	NDUFB7/B18	27.2949	50.93	6	6	11	108	11.9531	7.78174	N	N	N	N	N	N	N	N	44.9415	62.04	7	7	19	108	11.9531	7.78174	N	N	N	N	N	N	N	N
AC234161.1_FGP010	NDUFB8/ASHI	10.4308	32.52	1	5	6	123	12.8037	8.90967	N	N	N	N	N	N	N	N	20.5201	49.59	1	5	8	123	12.8037	8.90967	N	N	N	N	N	N	N	N
GRMZM2G115621	NDUFB9/B22	54.2958	76.32	8	8	16	114	13.3458	8.42627	N	N	N	N	N	N	N	N	82.8565	79.82	11	11	27	114	13.3458	8.42627	N	N	N	N	N	N	N	N
GRMZM2G456603	NDUFB10/PDSW	63.6363	68.27	9	9	25	104	12.4664	8.44092	N	N	N	N	N	N	N	N	129.956	80.77	15	15	49	104	12.4664	8.44092	N	N	N	N	N	N	N	N
GRMZM2G132748	NDUFB11/ESSS	28.0108	35.71	2	3	11	112	12.3003	8.20654	N	N	N	N	N	N	N	N	52.9323	35.71	2	3	18	112	12.3003	8.20654	N	N	N	N	N	N	N	N
GRMZM2G056606	NDUFC1/KFYI	11.3	27.16	1	1	2	81	9.11349	9.45166	N	N	N	N	N	N	N	N	12.5762	27.16	1	1	7	81	9.11349	9.45166	N	N	N	N	N	N	N	N
GRMZM2G313672	NDUFC2/B14.5b	11.5844	18.75	2	2	5	80	9.18173	5.87158	5.80146	18.75	2	2	2	80	9.18173	5.87158	18.496	18.75	2	2	7	80	9.18173	5.87158	11.9221	18.75	2	2	4	80	9.18173	5.87158
GRMZM2G112079	NDUFB5/SGDH	59.1502	57.38	6	6	20	61	7.37069	6.53662	29.6744	24.59	3	3	9	61	7.37069	6.53662	158.338	57.38	7	7	48	61	7.37069	6.53662	31.915	22.95	2	2	10	61	7.37069	6.53662
GRMZM2G040209	NDUFV1/51kD	249.251	58.73	4	32	78	504	55.1609	7.85498	225.967	60.12	4	32	74	504	55.1609	7.85498	389.662	69.84	4	41	115	504	55.1609	7.85498	266.671	56.94	3	30	77	504	55.1609	7.85498
GRMZM2G067992	NDUFV2/24kD	134.965	56.23	20	20	49	281	30.5742	7.91357	137.18	43.42	18	18	50	281	30.5742	7.91357	260.804	69.04	24	24	84	281	30.5742	7.91357	96.7746	42.35	16	16	38	281	30.5742	7.91357
GRMZM2G145854	NDUFS1/75kD	337.668	44.68	5	33	119	743	80.628	6.49365	308.44	47.11	5	36	108	743	80.628	6.49365	455.272	52.22	10	42	164	743	80.628	6.49365	296.66	46.97	5	33	102	743	80.628	6.49365
ZM2G105207	NDUFS4/AQDQ	28.9867	43.95	3	9	15	157	17.25	10.0376	24.9143	31.85	3	6	10	157	17.25	10.0376	50.0519	44.59	5	12	22	157	17.25	10.0376	24.5611	35.03	4	7	10	157	17.25	10.0376
M2G149414	NDUFS5/15kD	29.7343	50	5	5	12	86	10.0228	8.104	39.3636	52.33	7	7	15	86	10.0228	8.104	60.1498	56.98	10	10	25	86	10.0228	8.104	50.259	52.33	7	7	17	86	10.0228	8.104
GRMZM2G171236	NDUFS6/13A	15.8188	35.71	3	3	5	112	11.8122	8.76318	12.962	35.71	3	3	5	112	11.8122	8.76318	24.0565	70.54	7	8	14	112	11.8122	8.76318	11.3392	42.86	3	4	5	112	11.8122	8.76318
GRMZM2G042034	NDUFS7/PSST	95.3722	46.5	11	11	35	200	21.927	9.37842	75.5619	30	8	8	29	200	21.927	9.37842	131.54	33	11	11	45	200	21.927	9.37842	80.5529	32.5	9	9	29	200	21.927	9.37842
G089713	NDUFS8/TYKY	50.3265	55.1	1	12	21	196	22.9752	5.04639	67.7532	58.16	1	15	27	196	22.9752	5.04639	104.438	54.08	2	16	40	196	22.9752	5.04639	66.3976	60.2	1	13	25	196	22.9752	5.04639
GRMZM2G008464	NDUFA2/B8	62.069	71.72	3	9	19	99	11.1097	8.96826	57.1922	71.72	3	8	18	99	11.1097	8.96826	96.8668	77.78	3	10	28	99	11.1097	8.96826	56.4792	78.79	3	10	18	99	11.1097	8.96826
2G125668	NDUFA5/AB13	106.26	58.38	10	14	39	173	19.371	4.75439	75.1203	58.38	11	14	27	173	19.371	4.75439	157.983	67.05	10	14	51	173	19.371	4.75439	70.4108	54.91	9	12	28	173	19.371	4.75439
GRMZM2G140885	CA1	104.519	49.43	6	12	38	263	28.4014	7.56201	112	46.39	7	12	36	263	28.4014	7.56201	213.884	58.56	7	18	71	263	28.4014	7.56201	127.041	46.39	6	11	41	263	28.4014	7.56201
GRMZM2G037177	CA2	129.198	51.28	15	15	53	273	29.6255	7.12256	136.209	44.32	12	12	52	273	29.6255	7.12256	267.678	55.31	21	21	107	273	29.6255	7.12256	145.019	46.89	13	13	50	273	29.6255	7.12256
GRMZM2G125668	CAL1	87.5115	28.63	4	8	29	262	27.8725	8.08936	72.3141	26.72	4	7	21	262	27.8725	8.08936	118.073	31.3	4	9	36	262	27.8725	8.08936	66.6237	22.14	4	6	20	262	27.8725	8.08936
GRMZM2G123966	CAL2	64.5354	14.53	2	6	21	296	31.4783	8.57275	62.5785	12.84	2	5	18	296	31.4783	8.57275	110.23	27.7	5	10	33	296	31.4783	8.57275	39.0052	8.78	2	4	12	296	31.4783	8.57275
GRMZM2G469969	GLDH1	12.8581	11.77	6	6	6	586	65.8241	7.82568	292.025	60.75	46	46	105	586	65.8241	7.82568	21.5753	23.89	9	9	10	586	65.8241	7.82568	305.868	57.51	40	40	105	586	65.8241	7.82568
GRMZM5G898597	P1/11kD	67.051	54.01	2	9	22	137	15.4099	9.23193	59.2911	48.18	2	8	21	137	15.4099	9.23193	103.425	54.01	2	9	34	137	15.4099	9.23193	52.0214	51.82	2	8	20	137	15.4099	9.23193
GRMZM5G801031	P2/16kD	48.4131	50.85	6	6	14	118	12.5246	9.5249	52.9666	50.85	5	5	16	118	12.5246	9.5249	84.1712	54.24	6	6	27	118	12.5246	9.5249	50.1585	50.85	6	7	14	118	12.5246	9.5249
